# Supplementary material for: Protective role of renal proximal tubular alpha-synuclein in the pathogenesis of kidney fibrosis
Source: Nat Commun. 2020 Apr 23;11:1943. doi: 10.1038/s41467-020-15732-9 (PMC7181766; doi:10.1038/s41467-020-15732-9)
Supplement: Supplementary file 4 — Source Data [file 41467_2020_15732_MOESM4_ESM.xlsx]

## Sheet: Figure 1 raw data
Figure 1A						Figure 1C
SNCA						E-cadherin
24h						72h
control	TGF-β1 1 ng/ml	TGF-β1 2 ng/ml	TGF-β1 4 ng/ml			control	TGF-β1 1 ng/ml	TGF-β1 2 ng/ml	TGF-β1 4 ng/ml
1	1.09	0.83	1.37			0.826087	0.0881158	0.0566639	0.0529745
1.21	0.92	0.77	0.69			0.862958	0.0639397	0.0538689	0.0717046
0.93	1.25	1.27	1.37			0.733297	0.0870179	0.0345123	0.0601474
1.23	1.21	0.88	1.09			0.72521	0.154003	0.0541017	0.0613185
1.15	1.72	1.12	1.24			0.672249	0.141307	0.0775715	0.0895923
0.98	1.11	1.19	1.44			1.02488	0.158163	0.0561156	0.0553161
1.14		1.2
1.19		1.19
1.77		1.67
1.05
						Figure 1D
						SNCA
48h						72h
control	TGF-β1 1 ng/ml	TGF-β1 2 ng/ml	TGF-β1 4 ng/ml			control	TGF-β1 1 ng/ml	TGF-β1 2 ng/ml	TGF-β1 4 ng/ml
1.84	1.26	1.1	1.06			1.67977	1.02684	0.625638	0.537578
1	0.91	0.6	1.16			1.5688	0.585718	1.06045	0.88286
1.91	1.22	0.96	0.79			1.66792	0.986467	0.543649	0.691393
1.19	0.98	0.98	0.8			1.23487	0.303543	0.787309	0.930587
1.36	0.94	1.05	0.79			1.49199	0.767692	0.533709
1.09	1	0.69	0.73			2.18963	0.808781	0.78015
1.65	0.81	1.01	0.91
1.26	0.95		0.66
1.39	0.87		0.84
1.45						Figure 1E
						Vimentin
72h						72h
control	TGF-β1 1 ng/ml	TGF-β1 2 ng/ml	TGF-β1 4 ng/ml			control	TGF-β1 1 ng/ml	TGF-β1 2 ng/ml	TGF-β1 4 ng/ml
0.95	0.64	0.65	0.51			0.0601	0.3096	0.3677	0.7294
0.86	0.94	0.89	0.42			0.0573	0.2296	0.3652	0.9004
1.17	0.64	0.69	0.53			0.0699	0.2907	0.3645	0.8562
0.76	0.7	0.56	0.58			0.05	0.123	0.453	0.427
0.96		0.69				0.089	0.165	0.314	0.279
1.25		0.34						0.352	0.331
1		0.59
1.09
0.89
						Figure 1F
						α-SMA
						control	TGF-β1 1 ng/ml	TGF-β1 2 ng/ml	TGF-β1 4 ng/ml
						0.276	0.474	1.081	0.789
						0.325	0.836	0.885	0.965
						0.63	0.687	0.667	0.81
						0.669	0.516	0.628	0.602
							0.71	0.647
							0.607

## Sheet: Figure 1 Blots
	Figure 1B
	E-cadherin
	Figure 1B
	Tubulin
	Figure 1B
	SNCA
	Figure 1B
	Tubulin
	Figure 1B
	Vimentin
	Figure 1B
	Tubulin
	Figure 1B
	α-SMA
	Figure 1B
	Tubulin

## Sheet: Figure 2 raw data
Figure 2B					Figure 2G
SNCA					SNCA
FSV	FSV+TGF-β1	SNCA shRNA	SNCA shRNA+TGF-β1		FSV	FSV+TGF-β1	SNCA Ox	SNCA Ox+TGF-β1
1.84	1.38	0.68	0.53		0.676	0.401	1.395	0.522
2.29	1.13	0.86	0.65		0.719	0.443	0.847	0.797
1.75	1.29	0.83	0.52		1.136	0.183	1.481	1.153
1.75	1.2	0.93	0.24		0.978	0.762	1.439	1.349
			0.3		0.608	0.446		1.317
			0.72					0.667
			0.64
Figure 2C					Figure 2H
E-cadherin					E-cadherin
FSV	FSV+TGF-β1	SNCA shRNA	SNCA shRNA+TGF-β1		FSV	FSV+TGF-β1	SNCA Ox	SNCA Ox+TGF-β1
1.539	0.086	1.458	0.296		1.147	0.208	0.979	0.202
1.526	0.068	1.444	0.168		1.328	0.319	1.149	0.211
1.435	0.076	1.115	0.035		1.374	0.26	0.984	0.226
1.161	0.25	1.284	0.051		1.241	0.229	1.005	0.154
1.838	0.221	1.142	0.101		1.312	0.252	0.992	0.173
1.5	0.068	1.425	0.072		1.094	0.236	0.966	0.302
		0.97	0.202		1.254	0.179	1.143	0.228
		0.862	0.094		1.22	0.217	1.114	0.176
			0.046
					Figure 2I
Figure 2D					Vimentin
Vimentin					FSV	FSV+TGF-β1	SNCA Ox	SNCA Ox+TGF-β1
FSV	FSV+TGF-β1	SNCA shRNA	SNCA shRNA+TGF-β1		0.425	0.824	0.342	0.404
0.639	0.638	0.917	0.978		0.398	1.313	0.43	0.287
0.771	1.383	0.869	1.007		0.282	0.693	0.719	0.282
0.965	1.367	0.729	1.112		0.581	0.649	0.275	0.529
0.998	1.695	1.009	1.424		0.371	0.48	0.341	0.487
0.687	1.19	0.959	1.601		0.533	0.566	0.237	0.319
1.048	1.693	1.29	0.908		0.29	0.569	0.467	0.574
0.387	2.618	1.567	1.6		0.504	0.541	0.29	0.359
0.387	1.819	1.344	1.614		0.319	1.708	0.278	0.349
		3.488	1.596		0.429	0.762	0.366	0.533
		1.826	1.087		0.394		0.206	0.808
			1.187				0.484	0.742
			2.693
			4.637
Figure 2E					Figure 2J
α-SMA					α-SMA
FSV	FSV+TGF-β1	SNCA shRNA	SNCA shRNA+TGF-β1		FSV	FSV+TGF-β1	SNCA OExp	SNCA Ox+TGF-β1
0.581	1.029	1.743	1.345		0.835	1.931	0.698	0.611
0.704	1.398	1.321	1.234		0.871	1.721	0.765	0.697
0.93	1.283	1.467	1.021		0.93	1.494	0.777	0.694
0.438	1.255	1.045	1.162
1.175	1.118	1.059	1.127
1.111	1.256	1.397	1.716
	1.494	1.988	2.402
		1.341	1.68
		1.421	1.034
		0.709	0.889
		1.661	1.86
		1.659	0.908

## Sheet: Figure 2 Blots
	Figure 2A									Figure 2F
	SNCA									SNCA
	Figure 2A									Figure 2F
	Tubulin									Tubulin
	Figure 2A									Figure 2F
	E-cadherin									E-cadherin
	Figure 2A									Figure 2F
	Tubulin									Tubulin
	Figure 2A									Figure 2F
	Vimentin									Vimentin
	Figure 2A									Figure 2F
	Tubulin									Tubulin

## Sheet: Figure 3 raw data
Figure 3B						Figure 3D
pErk						SNCA
FSV	FSV+TGF-β1	SNCA shRNA	SNCA shRNA+TGF-β1			control	UO126	SB203580	LY294002	TGF-β1	UO126+TGF-β1	SB20358+TGF-β1	LY294002+TGF-β1
0.443468	0.625617	0.633282	0.557004			0.88	0.82	1.09	1.15	0.64	0.71	0.94	0.95
0.443468	0.860845	0.823601	0.877782			0.84	0.64	1.12	1	0.71	0.56	0.84	0.62
0.606563	0.860845	0.474554	0.63777			1.1	0.82	0.97	1.05	0.75	0.55	0.78	0.78
0.26981	0.546833	0.472797	0.746947			0.88	0.74	0.93	0.83	0.63	0.48	0.88	0.73
0.45403	0.974801	0.624155	0.477247			0.94	0.73	0.82	0.78	0.71	0.51	0.74	0.45
						0.82	0.57	0.57	0.65	0.47	0.46
Figure 3B
pAkt
FSV	FSV+TGF-β1	SNCA shRNA	SNCA shRNA+TGF-β1
0.637309	1.13409	1.05493	1.08297
0.624011	1.13409	1.08692	0.885014
0.581072	1.41708	1.13409	1.98005
0.506084	0.867171	0.954696	1.25988
0.622995	1.36847	0.906041	1.21806
Figure 3B
p-p38
FSV	FSV+TGF-β1	SNCA shRNA	SNCA shRNA+TGF-β1
0.362394	0.709484	0.596809	0.644448
0.352735	0.709484	0.51307	0.645306
0.388575	0.709484	0.520159	0.984593
0.504929	0.720023	0.525531	0.597759
0.297832	0.706802	0.610891	0.749532
0.362964	0.927878		1.05889

## Sheet: Figure 3 Blots
	Figure 3A									Figure 3G
	pERK1/2
	Figure 3A
	total ERK1/2
	Figure 3A
	pAkt
	Figure 3A				Figure 3A
	p-p38				total ERK1/2
	Figure 3C
	SNCA
	Figure 3C
	Tubulin
	Figure 3E
	SNCA
	Figure 3E
	Tubulin
	Figure 3E
	Vimentin
	Figure 3E
	Tubulin

## Sheet: Figure 4 raw data
												Densitometry ratio protein/GAPDH
Figure 4A				Figure 4B			Figure 4C				Figure 4D			Figure 4E
UUO 15 days	qPCR relative units			Sirius red	Stained area		SNCA	qPCR relative units			α-SMA			Vimentin
Vimentin			CTL	UUO			UUO 5 days				UUO 5 days			UUO 5 days
control	UUO		2.28632	6.4708			control	UUO			control	UUO		control	UUO
1.6	33		4.80565	4.47157			1	1.06			1.73781	2.48033		0.288488	1.06921
2.2	51.1		1.20688	9.49485			1.75	0.42			1.14967	2.8677		0.325929	1.49855
1	39.2		1.54688	2.67263			2.27	0.89			1.24703	3.22908		0.290225	1.36939
1.5	47.8		0.922601	6.38437			1.23	1.61			1.01425	3.49881		0.809393	1.53569
1	70.2		0.81833	3.74559			2.69	1.21			1.4252	2.43137		0.339478	0.968857
2.1	43.8		1.25375	4.1239			1.58	1.5				2.24664		0.352282	0.492439
1.8	56.1		1.61358	7.58254			1.71	1.73
1.4	51.4						1.21	0.89
	62.5						2.81	1.49			UUO 15 days			UUO 15 days
	28.7										control	UUO		control	UUO
	31.3										0.0515847	0.90192		0.385226	2.71562
							UUO 15 days				0.109839	1.14604		0.0547263	1.73281
UUO 15 days							control	UUO			0.0592096	1.19019		0.0557861	1.14346
Collagen I							0.7	0.2			0.0813678	1.07985		0.0718042	1.7213
control	UUO						0.6	0.1			0.365422	1.46121		0.0703466	1.33483
1.5	36.6						0.8	0.1			1.10765	1.16172		0.0764835
2.5	68						0.7	0.1
0.9	68.9						1	0
1.2	52.6						0.4	0
1	158.4						0.68	0
1.9	110.1						0.67	0.33
1.6	124.7						0.57	0.49
1.6	120.3						0.84	0.41
	52.5						0.51	0.17
	96.3						1.17	0.39
	116.2						0.48	0.41
							0.68	0.38
								0.62
UUO 15 days								0.59
α-SMA								0.26
control	UUO							0.39
1.1	23.1							0.25
1.7	18
0.7	59.9
0.9	24.1
1	31.7
1.1	24
1.3	25
1.1	2.6
	10.6
	14.9
	8.7
UUO 15 days
TGF-β1
control	UUO
1	11.2
1.1	16.5
1.1	35.4
	33.4
	18.9
	24.4
Figure 4A
UUO 5 days
Collagen I
control	UUO
1	10.928
1.717	24.42
1.526	21.556
UUO 5 days
Vimentin
control	UUO
1	6.727
1.676	11.632
1.177	11.672
UUO 5 days
α-SMA
control	UUO
1	2.741
1.297	6.32
1.223	5.736
UUO 5 days
TGF-β1
control	UUO
1	10.593
1.1	8.693
1.1	9.651

## Sheet: Figure 4 Blots
	Figure 4F
	α-SMA	UUO 5 days			α-SMA	UUO 15 days
	Figure 4F
	Vimentin	UUO 5 days
	Figure 4F
	Vimentin	UUO 15 days
	Figure 4F
	GAPDH	UUO 5 days			GAPDH	UUO 15 days

## Sheet: Figure 5 raw data
Figure 5B
SNCA
control	CKD
170	15
90	20
110	20
110	10
120	15
	90
	1
	23
	20
	3
	3
	2
	25
	30
	80
	20
	60
	70
	40
	3
	60
	5
	80
	10
	80
	40
	80
	90
	90
	20
	90
	85
	110
	3
	90
	75
	5
	60
Figure 5C
α-SMA
control	CKD
2	4
3	4
2	3
2	3
2	2
	4
	5
	3
	3
	5
	3
	2
	3
	3
	3
	3
	4
	2
	3
	3
	3
	2
	4
	3
	3
	4
	3
	3
	4
	2
	4
	3
	3
	4
	4
	4
	2
Figure 5D
Sirius Red
control	CKD
8.45135	9.13306
9.21593	8.47699
7.04613	11.0697
5.57459	8.19157
7.64821	7.16798
	18.135
	11.1145
	7.68472
	13.6752
	5.41775
	8.35934
	12.7464
	15.1596
	16.3167
	10.0612
	9.54563
	10.944
	12.8011
	19.0782
	15.0876
	10.8893
	16.6562
	11.8973
	13.913
	7.63336
	11.7651
	12.9536
	6.87223
	7.39473
	9.64766
	5.96513
	8.13458
	8.51231

## Sheet: Figure 6 raw data
Figure 6B			Figure 6C			Figure 6D	mRNA	Relative units				Figure 6E	mRNA	Relative units
SNCA	Mean fluorescence		SNCA mRNA	Relative units		Collagen I	UUO 5 days					Collagen I	UUO 15 days
						Snca W/W CTL	Snca W/W UUO	Snca F/F CTL	Snca F/F UUO			Snca W/W CTL	Snca W/W UUO	Snca F/F CTL	Snca F/F UUO
Cre+//Snca Wt/Wt RK	Cre+//Snca F/F RK		Cre+//Snca Wt/Wt RK	Cre+//Snca F/F RK		1	3.51	0.74	5.88			1.3	19.84	1	9.03
754.2	231.5		1	0.6		0.28	2.99	0.62	5.46			2.41	12.13	2.51	29.14
873.9	257.1		0.62	0.26		1.11	3.17	1.33	10.48			0.53	13.83	1.21	11.51
509.3	267.2		0.54	0.22		0.78	7.01	1.05	7.49			1	16.11	2.2	13.04
748.6	555.1		0.46	0.45		0.78	2.81	0.94	7.7			1.67	24.59	4.81	85.04
575.1	552.9		0.81	0.67		0.42	3.16	4.72	4.42			0.66	13.55	3.18	19.03
687.2	406.1		0.66	0.54		0.56	5.96	0.74	5.37			0.32	5.58	2.17	40.22
1058.3	502.1		1.09	0.44		0.66	3.02	1.59	8.51			0.33	12.38	1.41	38.59
565.4	355.8			0.58		0.43	3.59	0.6	11.27			0.32		2.16
						0.89
						α-SMA	UUO 5 days					α-SMA	UUO 15 days
						Snca W/W CTL	Snca W/W UUO	Snca F/F CTL	Snca F/F UUO			Snca W/W CTL	Snca W/W UUO	Snca F/F CTL	Snca F/F UUO
						1	0.53	0.72	0.9			1.15	5.92	1	3
						0.39	0.32	0.42	2.41			2.35	5.37	1.95	7.54
						0.44	0.28	1.07	0.92			0.88	4.71	1.41	2.66
						0.56	1.04	1.21	0.78			1.81	8	1.84	6.43
						0.29	0.82	0.86	0.65			1.21	11.59	3.19	20.04
						0.17	0.76	0.97	0.77			1.17	4.55	4.27	8.46
						0.26	0.59	0.5	2.51			0.45	5.88	1.89	11
						0.38	1.08	0.89	3.13			0.37	4.66	2.58	19.09
						0.38		0.27				0.45	6.15	1.79
						0.64
						Vimentin	UUO 5 days					Vimentin	UUO 15 days
						Snca W/W CTL	Snca W/W UUO	Snca F/F CTL	Snca F/F UUO			Snca W/W CTL	Snca W/W UUO	Snca F/F CTL	Snca F/F UUO
						1	1.54	0.71	3.26			0.51	6.99	1	2.74
						0.39	1.86	0.34	3.32			0.3	4.18	1.09	7.67
						0.96	1.58	1.16	6.3			0.4	4.55	0.55	2.95
						0.75	5.46	1.57	4.39			0.56	4.14	0.82	4.08
						0.27	1.14	0.86	5.13			0.53	10.48	1.8	13.36
						0.26	1.58	2.81	2.43			0.42	6.21	1.68	4.29
						0.38	4	0.67	5.43			0.14	3.53	0.86	12.73
						0.65	1.11	1.04	4			0.48	3.27	0.73	13.83
						0.36	2.23	0.35				0.49	7.16	0.83
						0.73
						TGF-β1	UUO 5 days					TGF-β1	UUO 15 days
						Snca W/W CTL	Snca W/W UUO	Snca F/F CTL	Snca F/F UUO			Snca W/W CTL	Snca W/W UUO	Snca F/F CTL	Snca F/F UUO
						1	2.26	0.67	3.35			0.85	3.81	1	2.97
						0.95	2.82	0.74	3.89			0.39	6.11	1.01	7.49
						1.24	2.13	1.05	6.08			0.43	4.13	0.9	3.62
						0.8	5.88	0.91	4.66			0.8	5.19	1.13	4.24
						0.76	4.99	0.78	3.34			0.53	4.44	1.42	5.82
						0.52	2.3	2.89	2.78			0.73	5.66	0.9	3.19
						0.82	2.8	0.9	2.7			0.2	2.5	0.71	5.54
						1.02	3.22	0.9	6.28			0.69	4.03	0.72	3.85
						0.52	3.06	1.45	3.92			0.66	6.32	0.92
						1.4
						Fibronectin	UUO 5 days					Fibronectin	UUO 15 days
						Snca W/W CTL	Snca W/W UUO	Snca F/F CTL	Snca F/F UUO			Snca W/W CTL	Snca W/W UUO	Snca F/F CTL	Snca F/F UUO
						1	7.19	1.16	10.52			1	13.55	1.38	12.91
						0.54	6.43	0.66	11.24			1.21	20.82	1.33	22.94
						1.16	4.66	1.73	21.48			0.51	22.01	0.68	15.56
						0.95	17.21	1.08	11.16			0.61	10.93	0.83	9.25
						1.05	6.59	1.69	12.04			0.86	26.54	0.71	32
						1.01	7.06	1.36	16.74			0.66	14.93	1.17	11.47
						0.89	14.72	2.78	18.13			0.27	10.48	0.71	38.59
						1.16	5.28	1.16	17.75			0.59	10.2	0.98	24.42
						0.44	7.36	1.16	15.03			0.5	19.56
						1.35
						Cadherin-16	UUO 5 days					Cadherin-16	UUO 15 days
						Snca W/W CTL	Snca W/W UUO	Snca F/F CTL	Snca F/F UUO			Snca W/W CTL	Snca W/W UUO	Snca F/F CTL	Snca F/F UUO
						1	0.4	0.87	0.48			1	0.63	1.3	0.84
						0.45	0.43	0.48	0.56			0.86	0.46	0.82	0.42
						0.8	0.26	0.79	0.69			0.69	0.61	0.16	0.21
						0.84	0.7	1.17	0.59			0.81	0.18	1.01	0.35
						0.4	0.69	0.73	0.52			1.36	0.85	0.91	0.4
						0.48	0.15	0.51	0.26			0.93	0.61	0.74	0.19
						0.63	0.4	0.65	0.51			1.41	1.07	0.96	0.18
						0.55	0.44	0.82	0.41			0.55	0.54	0.76	0.21
						0.75	0.25	0.27	0.42			0.73	0.45	1.18	0.36
							0.27						0.69	0.51

[truncated: 12 more sheets: Figure 7 raw data, Figure 7 Blots, Figure 8 raw data, Figure 8 Blots, Figure 9 raw data, Figure 9 Blots, Supplem Fig. 1 raw data, Supplem Fig. 1 Blots, Supplem Fig. 3 raw data, Supplem Fig. 3 Blots, Supplem Fig. 8 raw data, Supplem Table 1 raw data]
